# Supplementary material for: The Relation between Consumer Perception and Objective Understanding of Front-of-Package Nutrition Labels (FOPNLs); Results from an Online Representative Survey
Source: Nutrients. 2024 Jun 3;16(11):1751. doi: 10.3390/nu16111751 (PMC11174983; doi:10.3390/nu16111751)
Supplement: Supplementary file 1 [file nutrients-16-01751-s001.zip]

Archive with 2 entries (2 files):
- nutrients-2996388-supplementary (Details for chosen food).pdf
- nutrients-2996388-supplementary.pdf
